# Supplementary material for: Botanical Formulation HX109 Ameliorates TP-Induced Benign Prostate Hyperplasia in Rat Model and Inhibits Androgen Receptor Signaling by Upregulating Ca2+/CaMKKβ and ATF3 in LNCaP Cells
Source: Nutrients. 2018 Dec 7;10(12):1946. doi: 10.3390/nu10121946 (PMC6316726; doi:10.3390/nu10121946)
Supplement: Supplementary file 1 [file nutrients-10-01946-s001.zip]

Archive with 2 entries (2 files):
- Identification of plant species.pdf
- S Lim (2018) supplement figure.pdf
